# Supplementary material for: Left Out and At Risk: Post-Pandemic Continuation of Organizational Service Reduction in Metropolitan New York City Coincides with Rise in Opiate Use and Mental Health Problems for Latinos
Source: Int J Environ Res Public Health. 2026 May 8;23(5):628. doi: 10.3390/ijerph23050628 (PMC13206180; doi:10.3390/ijerph23050628)
Supplement: Supplementary file 1 [file ijerph-23-00628-s001.zip]

Archive with 4 entries (4 files):
- Table S1 List of NY counties included in the analysis of Downstate and Upstate NY.pdf
- File S1 Provider survey.pdf
- File S2 Provider survey in Spanish.pdf
- File S3 Provider survey for qualitative comments.pdf
